# Supplementary material for: Luzonichthys seaver, a new species of Anthiinae (Perciformes, Serranidae) from Pohnpei, Micronesia
Source: Biodivers Data J. 2015 Apr 27;(3):e4902. doi: 10.3897/BDJ.3.e4902 (PMC4411493; doi:10.3897/BDJ.3.e4902)
Supplement: XML Treatment for Luzonichthys seaver [file BDJ.3.e4902-treatment1.xml]

<!DOCTYPE tp:taxon-treatment
  PUBLIC "-//TaxonX//DTD Taxonomic Treatment Publishing DTD v0 20100105//EN" "tax-treatment-NSO.dtd">
<tp:taxon-treatment xmlns:tp="http://www.plazi.org/taxpub"><tp:treatment-meta><mixed-citation publication-type="journal"><person-group><name><surname>Copus</surname><given-names>Joshua M.</given-names></name><name><surname>Ka'apu-Lyons</surname><given-names>Cassie A</given-names></name><name><surname>Pyle</surname><given-names>Richard L.</given-names></name></person-group><article-title><italic><tp:taxon-name><tp:taxon-name-part taxon-name-part-type="genus">Luzonichthys</tp:taxon-name-part> <tp:taxon-name-part taxon-name-part-type="species">seaver</tp:taxon-name-part></tp:taxon-name></italic>, a new species of <tp:taxon-name><tp:taxon-name-part taxon-name-part-type="subfamily">Anthiinae</tp:taxon-name-part></tp:taxon-name> (<tp:taxon-name><tp:taxon-name-part taxon-name-part-type="order">Perciformes</tp:taxon-name-part></tp:taxon-name>, <tp:taxon-name><tp:taxon-name-part taxon-name-part-type="family">Serranidae</tp:taxon-name-part></tp:taxon-name>) from Pohnpei, Micronesia</article-title><source>Biodivers Data J</source><day>27</day><month>4</month><year>2015</year><volume>2015</volume><issue>3</issue><pub-id pub-id-type="doi">10.3897/BDJ.3.e4902</pub-id></mixed-citation></tp:treatment-meta><tp:nomenclature><tp:taxon-name><tp:taxon-name-part taxon-name-part-type="genus">Luzonichthys</tp:taxon-name-part> <tp:taxon-name-part taxon-name-part-type="species">seaver</tp:taxon-name-part><object-id xmlns:xlink="http://www.w3.org/1999/xlink" content-type="zoobank" xlink:type="simple" object-id-type="ZooBank">urn:lsid:zoobank.org:act:68D04709-50C1-48D5-820C-FA4EC1BEF301</object-id></tp:taxon-name><tp:taxon-authority>Copus, Ka'apu-Lyons, and Pyle 2015</tp:taxon-authority><tp:taxon-status xmlns:xlink="http://www.w3.org/1999/xlink" xlink:type="simple">sp. n.</tp:taxon-status></tp:nomenclature><tp:treatment-sec sec-type="materials"><title>Materials</title><list list-type="alpha-lower" list-content="occurrences"><list-item><p><bold>Type status:</bold> <named-content xmlns:xlink="http://www.w3.org/1999/xlink" content-type="dwc:typeStatus" xlink:type="simple">Holotype</named-content>. <bold>Occurrence:</bold> catalogNumber: <named-content xmlns:xlink="http://www.w3.org/1999/xlink" content-type="dwc:catalogNumber" xlink:type="simple">41205</named-content>; recordedBy: <named-content xmlns:xlink="http://www.w3.org/1999/xlink" content-type="dwc:recordedBy" xlink:type="simple">Richard L. Pyle</named-content>; individualID: <named-content xmlns:xlink="http://www.w3.org/1999/xlink" content-type="dwc:individualID" xlink:type="simple">afba0d7b-3eba-43a3-98a5-8edf341836d2</named-content>; individualCount: <named-content xmlns:xlink="http://www.w3.org/1999/xlink" content-type="dwc:individualCount" xlink:type="simple">1</named-content>; lifeStage: <named-content xmlns:xlink="http://www.w3.org/1999/xlink" content-type="dwc:lifeStage" xlink:type="simple">adult</named-content>; preparations: <named-content xmlns:xlink="http://www.w3.org/1999/xlink" content-type="dwc:preparations" xlink:type="simple">55% Isopropyl</named-content>; disposition: <named-content xmlns:xlink="http://www.w3.org/1999/xlink" content-type="dwc:disposition" xlink:type="simple">in collection</named-content>; <bold>Taxon:</bold> taxonID: <named-content xmlns:xlink="http://www.w3.org/1999/xlink" content-type="dwc:taxonID" xlink:type="simple">68d04709-50c1-48d5-820c-fa4ec1bef301</named-content>; scientificNameID: <named-content xmlns:xlink="http://www.w3.org/1999/xlink" content-type="dwc:scientificNameID" xlink:type="simple">68d04709-50c1-48d5-820c-fa4ec1bef301</named-content>; acceptedNameUsageID: <named-content xmlns:xlink="http://www.w3.org/1999/xlink" content-type="dwc:acceptedNameUsageID" xlink:type="simple">68d04709-50c1-48d5-820c-fa4ec1bef301</named-content>; parentNameUsageID: <named-content xmlns:xlink="http://www.w3.org/1999/xlink" content-type="dwc:parentNameUsageID" xlink:type="simple">5b101671-671b-4200-8b57-17c8548a7180</named-content>; originalNameUsageID: <named-content xmlns:xlink="http://www.w3.org/1999/xlink" content-type="dwc:originalNameUsageID" xlink:type="simple">68d04709-50c1-48d5-820c-fa4ec1bef301</named-content>; nameAccordingToID: <named-content xmlns:xlink="http://www.w3.org/1999/xlink" content-type="dwc:nameAccordingToID" xlink:type="simple">edb2b394-7d15-42a5-ac89-d979af29aaa7</named-content>; namePublishedInID: <named-content xmlns:xlink="http://www.w3.org/1999/xlink" content-type="dwc:namePublishedInID" xlink:type="simple">edb2b394-7d15-42a5-ac89-d979af29aaa7</named-content>; scientificName: <named-content xmlns:xlink="http://www.w3.org/1999/xlink" content-type="dwc:scientificName" xlink:type="simple"><italic><tp:taxon-name><tp:taxon-name-part taxon-name-part-type="genus">Luzonichthys</tp:taxon-name-part> <tp:taxon-name-part taxon-name-part-type="species">seaver</tp:taxon-name-part></tp:taxon-name></italic> Copus, Ka'apu-Lyons and Pyle</named-content>; acceptedNameUsage: <named-content xmlns:xlink="http://www.w3.org/1999/xlink" content-type="dwc:acceptedNameUsage" xlink:type="simple"><italic><tp:taxon-name><tp:taxon-name-part taxon-name-part-type="genus">Luzonichthys</tp:taxon-name-part> <tp:taxon-name-part taxon-name-part-type="species">seaver</tp:taxon-name-part></tp:taxon-name></italic> Copus, Ka'apu-Lyons and Pyle sec Copus, Ka'apu-Lyons and Pyle</named-content>; parentNameUsage: <named-content xmlns:xlink="http://www.w3.org/1999/xlink" content-type="dwc:parentNameUsage" xlink:type="simple"><italic><tp:taxon-name><tp:taxon-name-part taxon-name-part-type="genus">Luzonichthys</tp:taxon-name-part></tp:taxon-name></italic> Herre 1936</named-content>; originalNameUsage: <named-content xmlns:xlink="http://www.w3.org/1999/xlink" content-type="dwc:originalNameUsage" xlink:type="simple"><italic><tp:taxon-name><tp:taxon-name-part taxon-name-part-type="genus">Luzonichthys</tp:taxon-name-part> <tp:taxon-name-part taxon-name-part-type="species">seaver</tp:taxon-name-part></tp:taxon-name></italic> Copus, Ka'apu-Lyons and Pyle</named-content>; nameAccordingTo: <named-content xmlns:xlink="http://www.w3.org/1999/xlink" content-type="dwc:nameAccordingTo" xlink:type="simple">Copus J, Ka'apu-Lyons C, Pyle R (2015) <italic><tp:taxon-name><tp:taxon-name-part taxon-name-part-type="genus">Luzonichthys</tp:taxon-name-part> <tp:taxon-name-part taxon-name-part-type="species">seaver</tp:taxon-name-part></tp:taxon-name></italic>, a new species of <tp:taxon-name><tp:taxon-name-part taxon-name-part-type="subfamily">Anthiinae</tp:taxon-name-part></tp:taxon-name> (<tp:taxon-name><tp:taxon-name-part taxon-name-part-type="order">Perciformes</tp:taxon-name-part></tp:taxon-name>, <tp:taxon-name><tp:taxon-name-part taxon-name-part-type="family">Serranidae</tp:taxon-name-part></tp:taxon-name>) from Pohnpei, Micronesia. Biodiversity Data Journal 3: e4902.</named-content>; namePublishedIn: <named-content xmlns:xlink="http://www.w3.org/1999/xlink" content-type="dwc:namePublishedIn" xlink:type="simple">Copus J, Ka'apu-Lyons C, Pyle R (2015) <italic><tp:taxon-name><tp:taxon-name-part taxon-name-part-type="genus">Luzonichthys</tp:taxon-name-part> <tp:taxon-name-part taxon-name-part-type="species">seaver</tp:taxon-name-part></tp:taxon-name></italic>, a new species of <tp:taxon-name><tp:taxon-name-part taxon-name-part-type="subfamily">Anthiinae</tp:taxon-name-part></tp:taxon-name> (<tp:taxon-name><tp:taxon-name-part taxon-name-part-type="order">Perciformes</tp:taxon-name-part></tp:taxon-name>, <tp:taxon-name><tp:taxon-name-part taxon-name-part-type="family">Serranidae</tp:taxon-name-part></tp:taxon-name>) from Pohnpei, Micronesia. Biodiversity Data Journal 3: e4902.</named-content>; higherClassification: <named-content xmlns:xlink="http://www.w3.org/1999/xlink" content-type="dwc:higherClassification" xlink:type="simple"><tp:taxon-name><tp:taxon-name-part taxon-name-part-type="kingdom">Animalia</tp:taxon-name-part></tp:taxon-name>, Deuterostomia, <tp:taxon-name><tp:taxon-name-part taxon-name-part-type="phylum">Chordata</tp:taxon-name-part></tp:taxon-name>, <tp:taxon-name><tp:taxon-name-part taxon-name-part-type="class">Craniata</tp:taxon-name-part></tp:taxon-name>, Gnathostomata, <tp:taxon-name><tp:taxon-name-part taxon-name-part-type="subclass">Actinopterygii</tp:taxon-name-part></tp:taxon-name>, <tp:taxon-name><tp:taxon-name-part taxon-name-part-type="order">Perciformes</tp:taxon-name-part></tp:taxon-name>, Percoidei, <tp:taxon-name><tp:taxon-name-part taxon-name-part-type="family">Serranidae</tp:taxon-name-part></tp:taxon-name>, <tp:taxon-name><tp:taxon-name-part taxon-name-part-type="subfamily">Anthiinae</tp:taxon-name-part></tp:taxon-name>, <italic><tp:taxon-name><tp:taxon-name-part taxon-name-part-type="genus">Luzonichthys</tp:taxon-name-part></tp:taxon-name></italic></named-content>; kingdom: <named-content xmlns:xlink="http://www.w3.org/1999/xlink" content-type="dwc:kingdom" xlink:type="simple"><tp:taxon-name><tp:taxon-name-part taxon-name-part-type="kingdom">Animalia</tp:taxon-name-part></tp:taxon-name></named-content>; phylum: <named-content xmlns:xlink="http://www.w3.org/1999/xlink" content-type="dwc:phylum" xlink:type="simple"><tp:taxon-name><tp:taxon-name-part taxon-name-part-type="phylum">Chordata</tp:taxon-name-part></tp:taxon-name></named-content>; class: <named-content xmlns:xlink="http://www.w3.org/1999/xlink" content-type="dwc:class" xlink:type="simple"><tp:taxon-name><tp:taxon-name-part taxon-name-part-type="class">Actinopterygii</tp:taxon-name-part></tp:taxon-name></named-content>; order: <named-content xmlns:xlink="http://www.w3.org/1999/xlink" content-type="dwc:order" xlink:type="simple"><tp:taxon-name><tp:taxon-name-part taxon-name-part-type="order">Perciformes</tp:taxon-name-part></tp:taxon-name></named-content>; family: <named-content xmlns:xlink="http://www.w3.org/1999/xlink" content-type="dwc:family" xlink:type="simple"><tp:taxon-name><tp:taxon-name-part taxon-name-part-type="family">Serranidae</tp:taxon-name-part></tp:taxon-name></named-content>; genus: <named-content xmlns:xlink="http://www.w3.org/1999/xlink" content-type="dwc:genus" xlink:type="simple"><tp:taxon-name><tp:taxon-name-part taxon-name-part-type="genus">Luzonichthys</tp:taxon-name-part></tp:taxon-name></named-content>; specificEpithet: <named-content xmlns:xlink="http://www.w3.org/1999/xlink" content-type="dwc:specificEpithet" xlink:type="simple"><italic>seaver</italic></named-content>; taxonRank: <named-content xmlns:xlink="http://www.w3.org/1999/xlink" content-type="dwc:taxonRank" xlink:type="simple">species</named-content>; verbatimTaxonRank: <named-content xmlns:xlink="http://www.w3.org/1999/xlink" content-type="dwc:verbatimTaxonRank" xlink:type="simple">Species</named-content>; scientificNameAuthorship: <named-content xmlns:xlink="http://www.w3.org/1999/xlink" content-type="dwc:scientificNameAuthorship" xlink:type="simple">Copus, Ka'apu-Lyons and Pyle</named-content>; vernacularName: <named-content xmlns:xlink="http://www.w3.org/1999/xlink" content-type="dwc:vernacularName" xlink:type="simple">Seaver Splitfin</named-content>; nomenclaturalCode: <named-content xmlns:xlink="http://www.w3.org/1999/xlink" content-type="dwc:nomenclaturalCode" xlink:type="simple">ICZN</named-content>; <bold>Location:</bold> higherGeography: <named-content xmlns:xlink="http://www.w3.org/1999/xlink" content-type="dwc:higherGeography" xlink:type="simple">Pacific Ocean, Western Pacific Ocean, Micronesia, Caroline Islands, Senyavin (Pohnpei) Islands</named-content>; waterBody: <named-content xmlns:xlink="http://www.w3.org/1999/xlink" content-type="dwc:waterBody" xlink:type="simple">Pacific Ocean</named-content>; islandGroup: <named-content xmlns:xlink="http://www.w3.org/1999/xlink" content-type="dwc:islandGroup" xlink:type="simple">Caroline Islands</named-content>; island: <named-content xmlns:xlink="http://www.w3.org/1999/xlink" content-type="dwc:island" xlink:type="simple">Ahnd (Ant) Atoll</named-content>; country: <named-content xmlns:xlink="http://www.w3.org/1999/xlink" content-type="dwc:country" xlink:type="simple">Federated States of Micronesia</named-content>; countryCode: <named-content xmlns:xlink="http://www.w3.org/1999/xlink" content-type="dwc:countryCode" xlink:type="simple">FM</named-content>; stateProvince: <named-content xmlns:xlink="http://www.w3.org/1999/xlink" content-type="dwc:stateProvince" xlink:type="simple">Pohnpei</named-content>; locality: <named-content xmlns:xlink="http://www.w3.org/1999/xlink" content-type="dwc:locality" xlink:type="simple">southwest end</named-content>; verbatimLocality: <named-content xmlns:xlink="http://www.w3.org/1999/xlink" content-type="dwc:verbatimLocality" xlink:type="simple">Pacific Ocean, Western Pacific Ocean, Micronesia, Caroline Islands, Senyavin (Pohnpei) Islands, southwest end of Ahnd (Ant) Atoll</named-content>; verbatimDepth: <named-content xmlns:xlink="http://www.w3.org/1999/xlink" content-type="dwc:verbatimDepth" xlink:type="simple">90-100m</named-content>; minimumDepthInMeters: <named-content xmlns:xlink="http://www.w3.org/1999/xlink" content-type="dwc:minimumDepthInMeters" xlink:type="simple">90</named-content>; maximumDepthInMeters: <named-content xmlns:xlink="http://www.w3.org/1999/xlink" content-type="dwc:maximumDepthInMeters" xlink:type="simple">100</named-content>; decimalLatitude: <named-content xmlns:xlink="http://www.w3.org/1999/xlink" content-type="dwc:decimalLatitude" xlink:type="simple">6.79018</named-content>; decimalLongitude: <named-content xmlns:xlink="http://www.w3.org/1999/xlink" content-type="dwc:decimalLongitude" xlink:type="simple">158.034245</named-content>; geodeticDatum: <named-content xmlns:xlink="http://www.w3.org/1999/xlink" content-type="dwc:geodeticDatum" xlink:type="simple">WGS84</named-content>; coordinateUncertaintyInMeters: <named-content xmlns:xlink="http://www.w3.org/1999/xlink" content-type="dwc:coordinateUncertaintyInMeters" xlink:type="simple">30</named-content>; georeferenceProtocol: <named-content xmlns:xlink="http://www.w3.org/1999/xlink" content-type="dwc:georeferenceProtocol" xlink:type="simple">GPS</named-content>; <bold>Identification:</bold> identifiedBy: <named-content xmlns:xlink="http://www.w3.org/1999/xlink" content-type="dwc:identifiedBy" xlink:type="simple">Richard L. Pyle</named-content>; dateIdentified: <named-content xmlns:xlink="http://www.w3.org/1999/xlink" content-type="dwc:dateIdentified" xlink:type="simple">08/01/2014</named-content>; <bold>Event:</bold> samplingProtocol: <named-content xmlns:xlink="http://www.w3.org/1999/xlink" content-type="dwc:samplingProtocol" xlink:type="simple">Hand net</named-content>; eventDate: <named-content xmlns:xlink="http://www.w3.org/1999/xlink" content-type="dwc:eventDate" xlink:type="simple">07/10/2014</named-content>; year: <named-content xmlns:xlink="http://www.w3.org/1999/xlink" content-type="dwc:year" xlink:type="simple">2014</named-content>; month: <named-content xmlns:xlink="http://www.w3.org/1999/xlink" content-type="dwc:month" xlink:type="simple">7</named-content>; day: <named-content xmlns:xlink="http://www.w3.org/1999/xlink" content-type="dwc:day" xlink:type="simple">10</named-content>; habitat: <named-content xmlns:xlink="http://www.w3.org/1999/xlink" content-type="dwc:habitat" xlink:type="simple">rock outcrop along steep slope at top of drop-off</named-content>; <bold>Record Level:</bold> modified: <named-content xmlns:xlink="http://www.w3.org/1999/xlink" content-type="dwc:modified" xlink:type="simple">2014-10-29T23:30:00Z</named-content>; language: <named-content xmlns:xlink="http://www.w3.org/1999/xlink" content-type="dwc:language" xlink:type="simple">en</named-content>; collectionID: <named-content xmlns:xlink="http://www.w3.org/1999/xlink" content-type="dwc:collectionID" xlink:type="simple"><ext-link ext-link-type="uri" xlink:href="http://biocol.org/urn:lsid:biocol.org:col:1001" xlink:type="simple">http://biocol.org/urn:lsid:biocol.org:col:1001</ext-link></named-content>; institutionCode: <named-content xmlns:xlink="http://www.w3.org/1999/xlink" content-type="dwc:institutionCode" xlink:type="simple">BPBM</named-content>; collectionCode: <named-content xmlns:xlink="http://www.w3.org/1999/xlink" content-type="dwc:collectionCode" xlink:type="simple">I</named-content>; ownerInstitutionCode: <named-content xmlns:xlink="http://www.w3.org/1999/xlink" content-type="dwc:ownerInstitutionCode" xlink:type="simple">BPBM</named-content>; basisOfRecord: <named-content xmlns:xlink="http://www.w3.org/1999/xlink" content-type="dwc:basisOfRecord" xlink:type="simple">PreservedSpecimen</named-content></p></list-item><list-item><p><bold>Type status:</bold> <named-content xmlns:xlink="http://www.w3.org/1999/xlink" content-type="dwc:typeStatus" xlink:type="simple">Paratype</named-content>. <bold>Occurrence:</bold> catalogNumber: <named-content xmlns:xlink="http://www.w3.org/1999/xlink" content-type="dwc:catalogNumber" xlink:type="simple">41206</named-content>; recordedBy: <named-content xmlns:xlink="http://www.w3.org/1999/xlink" content-type="dwc:recordedBy" xlink:type="simple">Richard L. Pyle</named-content>; individualID: <named-content xmlns:xlink="http://www.w3.org/1999/xlink" content-type="dwc:individualID" xlink:type="simple">ff70b774-16f8-4469-8229-b2e0a9b655fa</named-content>; individualCount: <named-content xmlns:xlink="http://www.w3.org/1999/xlink" content-type="dwc:individualCount" xlink:type="simple">1</named-content>; lifeStage: <named-content xmlns:xlink="http://www.w3.org/1999/xlink" content-type="dwc:lifeStage" xlink:type="simple">adult</named-content>; preparations: <named-content xmlns:xlink="http://www.w3.org/1999/xlink" content-type="dwc:preparations" xlink:type="simple">55% Isopropyl</named-content>; disposition: <named-content xmlns:xlink="http://www.w3.org/1999/xlink" content-type="dwc:disposition" xlink:type="simple">in collection</named-content>; <bold>Taxon:</bold> taxonID: <named-content xmlns:xlink="http://www.w3.org/1999/xlink" content-type="dwc:taxonID" xlink:type="simple">68d04709-50c1-48d5-820c-fa4ec1bef301</named-content>; scientificNameID: <named-content xmlns:xlink="http://www.w3.org/1999/xlink" content-type="dwc:scientificNameID" xlink:type="simple">68d04709-50c1-48d5-820c-fa4ec1bef301</named-content>; acceptedNameUsageID: <named-content xmlns:xlink="http://www.w3.org/1999/xlink" content-type="dwc:acceptedNameUsageID" xlink:type="simple">68d04709-50c1-48d5-820c-fa4ec1bef301</named-content>; parentNameUsageID: <named-content xmlns:xlink="http://www.w3.org/1999/xlink" content-type="dwc:parentNameUsageID" xlink:type="simple">5b101671-671b-4200-8b57-17c8548a7180</named-content>; originalNameUsageID: <named-content xmlns:xlink="http://www.w3.org/1999/xlink" content-type="dwc:originalNameUsageID" xlink:type="simple">68d04709-50c1-48d5-820c-fa4ec1bef301</named-content>; nameAccordingToID: <named-content xmlns:xlink="http://www.w3.org/1999/xlink" content-type="dwc:nameAccordingToID" xlink:type="simple">edb2b394-7d15-42a5-ac89-d979af29aaa7</named-content>; namePublishedInID: <named-content xmlns:xlink="http://www.w3.org/1999/xlink" content-type="dwc:namePublishedInID" xlink:type="simple">edb2b394-7d15-42a5-ac89-d979af29aaa7</named-content>; scientificName: <named-content xmlns:xlink="http://www.w3.org/1999/xlink" content-type="dwc:scientificName" xlink:type="simple"><italic><tp:taxon-name><tp:taxon-name-part taxon-name-part-type="genus">Luzonichthys</tp:taxon-name-part> <tp:taxon-name-part taxon-name-part-type="species">seaver</tp:taxon-name-part></tp:taxon-name></italic> Copus, Ka'apu-Lyons and Pyle</named-content>; acceptedNameUsage: <named-content xmlns:xlink="http://www.w3.org/1999/xlink" content-type="dwc:acceptedNameUsage" xlink:type="simple"><italic><tp:taxon-name><tp:taxon-name-part taxon-name-part-type="genus">Luzonichthys</tp:taxon-name-part> <tp:taxon-name-part taxon-name-part-type="species">seaver</tp:taxon-name-part></tp:taxon-name></italic> Copus, Ka'apu-Lyons and Pyle sec Copus, Ka'apu-Lyons and Pyle</named-content>; parentNameUsage: <named-content xmlns:xlink="http://www.w3.org/1999/xlink" content-type="dwc:parentNameUsage" xlink:type="simple"><italic><tp:taxon-name><tp:taxon-name-part taxon-name-part-type="genus">Luzonichthys</tp:taxon-name-part></tp:taxon-name></italic>  Herre 1936</named-content>; originalNameUsage: <named-content xmlns:xlink="http://www.w3.org/1999/xlink" content-type="dwc:originalNameUsage" xlink:type="simple"><italic><tp:taxon-name><tp:taxon-name-part taxon-name-part-type="genus">Luzonichthys</tp:taxon-name-part> <tp:taxon-name-part taxon-name-part-type="species">seaver</tp:taxon-name-part></tp:taxon-name></italic> Copus, Ka'apu-Lyons and Pyle</named-content>; nameAccordingTo: <named-content xmlns:xlink="http://www.w3.org/1999/xlink" content-type="dwc:nameAccordingTo" xlink:type="simple">Copus J, Ka'apu-Lyons C, Pyle R (2015) <italic><tp:taxon-name><tp:taxon-name-part taxon-name-part-type="genus">Luzonichthys</tp:taxon-name-part> <tp:taxon-name-part taxon-name-part-type="species">seaver</tp:taxon-name-part></tp:taxon-name></italic>, a new species of <tp:taxon-name><tp:taxon-name-part taxon-name-part-type="subfamily">Anthiinae</tp:taxon-name-part></tp:taxon-name> (<tp:taxon-name><tp:taxon-name-part taxon-name-part-type="order">Perciformes</tp:taxon-name-part></tp:taxon-name>, <tp:taxon-name><tp:taxon-name-part taxon-name-part-type="family">Serranidae</tp:taxon-name-part></tp:taxon-name>) from Pohnpei, Micronesia. Biodiversity Data Journal 3: e4902.</named-content>; namePublishedIn: <named-content xmlns:xlink="http://www.w3.org/1999/xlink" content-type="dwc:namePublishedIn" xlink:type="simple">Copus J, Ka'apu-Lyons C, Pyle R (2015) <italic><tp:taxon-name><tp:taxon-name-part taxon-name-part-type="genus">Luzonichthys</tp:taxon-name-part> <tp:taxon-name-part taxon-name-part-type="species">seaver</tp:taxon-name-part></tp:taxon-name></italic>, a new species of <tp:taxon-name><tp:taxon-name-part taxon-name-part-type="subfamily">Anthiinae</tp:taxon-name-part></tp:taxon-name> (<tp:taxon-name><tp:taxon-name-part taxon-name-part-type="order">Perciformes</tp:taxon-name-part></tp:taxon-name>, <tp:taxon-name><tp:taxon-name-part taxon-name-part-type="family">Serranidae</tp:taxon-name-part></tp:taxon-name>) from Pohnpei, Micronesia. Biodiversity Data Journal 3: e4902.</named-content>; higherClassification: <named-content xmlns:xlink="http://www.w3.org/1999/xlink" content-type="dwc:higherClassification" xlink:type="simple"><tp:taxon-name><tp:taxon-name-part taxon-name-part-type="kingdom">Animalia</tp:taxon-name-part></tp:taxon-name>, Deuterostomia, <tp:taxon-name><tp:taxon-name-part taxon-name-part-type="phylum">Chordata</tp:taxon-name-part></tp:taxon-name>, <tp:taxon-name><tp:taxon-name-part taxon-name-part-type="class">Craniata</tp:taxon-name-part></tp:taxon-name>, Gnathostomata, <tp:taxon-name><tp:taxon-name-part taxon-name-part-type="subclass">Actinopterygii</tp:taxon-name-part></tp:taxon-name>, <tp:taxon-name><tp:taxon-name-part taxon-name-part-type="order">Perciformes</tp:taxon-name-part></tp:taxon-name>, Percoidei, <tp:taxon-name><tp:taxon-name-part taxon-name-part-type="family">Serranidae</tp:taxon-name-part></tp:taxon-name>, <tp:taxon-name><tp:taxon-name-part taxon-name-part-type="subfamily">Anthiinae</tp:taxon-name-part></tp:taxon-name>, <italic><tp:taxon-name><tp:taxon-name-part taxon-name-part-type="genus">Luzonichthys</tp:taxon-name-part></tp:taxon-name></italic></named-content>; kingdom: <named-content xmlns:xlink="http://www.w3.org/1999/xlink" content-type="dwc:kingdom" xlink:type="simple"><tp:taxon-name><tp:taxon-name-part taxon-name-part-type="kingdom">Animalia</tp:taxon-name-part></tp:taxon-name></named-content>; phylum: <named-content xmlns:xlink="http://www.w3.org/1999/xlink" content-type="dwc:phylum" xlink:type="simple"><tp:taxon-name><tp:taxon-name-part taxon-name-part-type="phylum">Chordata</tp:taxon-name-part></tp:taxon-name></named-content>; class: <named-content xmlns:xlink="http://www.w3.org/1999/xlink" content-type="dwc:class" xlink:type="simple"><tp:taxon-name><tp:taxon-name-part taxon-name-part-type="class">Actinopterygii</tp:taxon-name-part></tp:taxon-name></named-content>; order: <named-content xmlns:xlink="http://www.w3.org/1999/xlink" content-type="dwc:order" xlink:type="simple"><tp:taxon-name><tp:taxon-name-part taxon-name-part-type="order">Perciformes</tp:taxon-name-part></tp:taxon-name></named-content>; family: <named-content xmlns:xlink="http://www.w3.org/1999/xlink" content-type="dwc:family" xlink:type="simple"><tp:taxon-name><tp:taxon-name-part taxon-name-part-type="family">Serranidae</tp:taxon-name-part></tp:taxon-name></named-content>; genus: <named-content xmlns:xlink="http://www.w3.org/1999/xlink" content-type="dwc:genus" xlink:type="simple"><tp:taxon-name><tp:taxon-name-part taxon-name-part-type="genus">Luzonichthys</tp:taxon-name-part></tp:taxon-name></named-content>; specificEpithet: <named-content xmlns:xlink="http://www.w3.org/1999/xlink" content-type="dwc:specificEpithet" xlink:type="simple"><italic>seaver</italic></named-content>; taxonRank: <named-content xmlns:xlink="http://www.w3.org/1999/xlink" content-type="dwc:taxonRank" xlink:type="simple">species</named-content>; verbatimTaxonRank: <named-content xmlns:xlink="http://www.w3.org/1999/xlink" content-type="dwc:verbatimTaxonRank" xlink:type="simple">Species</named-content>; scientificNameAuthorship: <named-content xmlns:xlink="http://www.w3.org/1999/xlink" content-type="dwc:scientificNameAuthorship" xlink:type="simple">Copus, Ka'apu-Lyons and Pyle</named-content>; vernacularName: <named-content xmlns:xlink="http://www.w3.org/1999/xlink" content-type="dwc:vernacularName" xlink:type="simple">Seaver Splitfin</named-content>; nomenclaturalCode: <named-content xmlns:xlink="http://www.w3.org/1999/xlink" content-type="dwc:nomenclaturalCode" xlink:type="simple">ICZN</named-content>; <bold>Location:</bold> higherGeography: <named-content xmlns:xlink="http://www.w3.org/1999/xlink" content-type="dwc:higherGeography" xlink:type="simple">Pacific Ocean, Western Pacific Ocean, Micronesia, Caroline Islands, Senyavin (Pohnpei) Islands</named-content>; waterBody: <named-content xmlns:xlink="http://www.w3.org/1999/xlink" content-type="dwc:waterBody" xlink:type="simple">Pacific Ocean</named-content>; islandGroup: <named-content xmlns:xlink="http://www.w3.org/1999/xlink" content-type="dwc:islandGroup" xlink:type="simple">Caroline Islands</named-content>; island: <named-content xmlns:xlink="http://www.w3.org/1999/xlink" content-type="dwc:island" xlink:type="simple">Ahnd (Ant) Atoll</named-content>; country: <named-content xmlns:xlink="http://www.w3.org/1999/xlink" content-type="dwc:country" xlink:type="simple">Federated States of Micronesia</named-content>; countryCode: <named-content xmlns:xlink="http://www.w3.org/1999/xlink" content-type="dwc:countryCode" xlink:type="simple">FM</named-content>; stateProvince: <named-content xmlns:xlink="http://www.w3.org/1999/xlink" content-type="dwc:stateProvince" xlink:type="simple">Pohnpei</named-content>; locality: <named-content xmlns:xlink="http://www.w3.org/1999/xlink" content-type="dwc:locality" xlink:type="simple">southwest end</named-content>; verbatimLocality: <named-content xmlns:xlink="http://www.w3.org/1999/xlink" content-type="dwc:verbatimLocality" xlink:type="simple">Pacific Ocean, Western Pacific Ocean, Micronesia, Caroline Islands, Senyavin (Pohnpei) Islands, southwest end of Ahnd (Ant) Atoll</named-content>; verbatimDepth: <named-content xmlns:xlink="http://www.w3.org/1999/xlink" content-type="dwc:verbatimDepth" xlink:type="simple">90-100m</named-content>; minimumDepthInMeters: <named-content xmlns:xlink="http://www.w3.org/1999/xlink" content-type="dwc:minimumDepthInMeters" xlink:type="simple">90</named-content>; maximumDepthInMeters: <named-content xmlns:xlink="http://www.w3.org/1999/xlink" content-type="dwc:maximumDepthInMeters" xlink:type="simple">100</named-content>; decimalLatitude: <named-content xmlns:xlink="http://www.w3.org/1999/xlink" content-type="dwc:decimalLatitude" xlink:type="simple">6.79018</named-content>; decimalLongitude: <named-content xmlns:xlink="http://www.w3.org/1999/xlink" content-type="dwc:decimalLongitude" xlink:type="simple">158.034245</named-content>; geodeticDatum: <named-content xmlns:xlink="http://www.w3.org/1999/xlink" content-type="dwc:geodeticDatum" xlink:type="simple">WGS84</named-content>; coordinateUncertaintyInMeters: <named-content xmlns:xlink="http://www.w3.org/1999/xlink" content-type="dwc:coordinateUncertaintyInMeters" xlink:type="simple">30</named-content>; georeferenceProtocol: <named-content xmlns:xlink="http://www.w3.org/1999/xlink" content-type="dwc:georeferenceProtocol" xlink:type="simple">GPS</named-content>; <bold>Identification:</bold> identifiedBy: <named-content xmlns:xlink="http://www.w3.org/1999/xlink" content-type="dwc:identifiedBy" xlink:type="simple">Richard L. Pyle</named-content>; dateIdentified: <named-content xmlns:xlink="http://www.w3.org/1999/xlink" content-type="dwc:dateIdentified" xlink:type="simple">08/01/2014</named-content>; <bold>Event:</bold> samplingProtocol: <named-content xmlns:xlink="http://www.w3.org/1999/xlink" content-type="dwc:samplingProtocol" xlink:type="simple">Hand net</named-content>; eventDate: <named-content xmlns:xlink="http://www.w3.org/1999/xlink" content-type="dwc:eventDate" xlink:type="simple">07/10/2014</named-content>; year: <named-content xmlns:xlink="http://www.w3.org/1999/xlink" content-type="dwc:year" xlink:type="simple">2014</named-content>; month: <named-content xmlns:xlink="http://www.w3.org/1999/xlink" content-type="dwc:month" xlink:type="simple">7</named-content>; day: <named-content xmlns:xlink="http://www.w3.org/1999/xlink" content-type="dwc:day" xlink:type="simple">10</named-content>; habitat: <named-content xmlns:xlink="http://www.w3.org/1999/xlink" content-type="dwc:habitat" xlink:type="simple">rock outcrop along steep slope at top of drop-off</named-content>; <bold>Record Level:</bold> modified: <named-content xmlns:xlink="http://www.w3.org/1999/xlink" content-type="dwc:modified" xlink:type="simple">2014-10-29T23:30:00Z</named-content>; language: <named-content xmlns:xlink="http://www.w3.org/1999/xlink" content-type="dwc:language" xlink:type="simple">en</named-content>; collectionID: <named-content xmlns:xlink="http://www.w3.org/1999/xlink" content-type="dwc:collectionID" xlink:type="simple"><ext-link ext-link-type="uri" xlink:href="http://biocol.org/urn:lsid:biocol.org:col:1001" xlink:type="simple">http://biocol.org/urn:lsid:biocol.org:col:1001</ext-link></named-content>; institutionCode: <named-content xmlns:xlink="http://www.w3.org/1999/xlink" content-type="dwc:institutionCode" xlink:type="simple">BPBM</named-content>; collectionCode: <named-content xmlns:xlink="http://www.w3.org/1999/xlink" content-type="dwc:collectionCode" xlink:type="simple">I</named-content>; ownerInstitutionCode: <named-content xmlns:xlink="http://www.w3.org/1999/xlink" content-type="dwc:ownerInstitutionCode" xlink:type="simple">BPBM</named-content>; basisOfRecord: <named-content xmlns:xlink="http://www.w3.org/1999/xlink" content-type="dwc:basisOfRecord" xlink:type="simple">PreservedSpecimen</named-content></p></list-item></list></tp:treatment-sec><tp:treatment-sec sec-type="Description"><title>Description</title><p>Dorsal rays X,16, the first two soft rays simple; anal rays III,7, the first spine very small and difficult to detect; first ray simple; pectoral rays 21 (19), the upper most and lower most rays simple; branched pelvic rays I,5; branched caudal rays 13; simple upper and lower segmented caudal rays 4; upper and lower procurrent caudal rays 13; lateral line scales 63 (64); scales above lateral line to origin of dorsal fin 5; scales below lateral line to origin of anal fin 12; gill rakers 8+19 (8 +18) (Table <xref ref-type="table" rid="T1221875">1</xref>).</p><p>Body moderately elongate, the depth 3.86 (4.6) in SL, and compressed, the width 1.83 (1.25) in BD; head length 3.54 (3.41) in SL; snout short and bluntly rounded, 4.0 (3.86) in HL. Orbit diameter 3.43 (3.8) in HL; the least width of interorbital space 3.0 (3.38) in HL; caudal peduncle depth 2.4 (2.45) in HL; caudal peduncle length about twice its depth, 1.09 (1.23) in HL. Mouth terminal and oblique, the maxilla reaching posterior to rear edge of pupil but not posterior to rear edge of orbit; the upper jaw length 1.6 (1.93) in HL; corners of maxilla rounded, its greatest depth about equal to pupil diameter. Opercle with 2 flat spines, the lower acute, in line with center of eye and opercular flap, the upper spine at dorsal end of gill opening poorly developed. Lateral line only slightly arched above pectoral fin, gradually descending below soft portion of dorsal fin, straightening toward the peduncular region; scales on body ctenoid; head scaled except snout; dorsal, anal, and pelvic fins naked; caudal fin with small scales extending about three-fourths distance to posterior margin; basal fifth of pectorals with small scales. Origin of dorsal fin above eighth lateral-line scale; first dorsal spine short, 8.0 (9.0) in head; fourth dorsal spine longest, 2.4 (2.45) in HL; longest dorsal soft ray 2.4 (2.45) in HL; origin of anal fin below base of sixth dorsal soft ray; first anal spine very short, about 12(13.5) in HL; second anal spine 6.0 (6.75) in HL; first anal soft ray very slender and only partly segmented, 2.4 (2.7) in HL; longest anal soft ray 2.0 (2.45) in HL; caudal fin forked, with filamentous rays, the fin length 4.05 (3.83) in SL, the caudal concavity 8.5 (8.36) in SL; middle pectoral rays longest, 3.86 (4.38) in SL; origin of pelvic fins below lower base of pectorals; second pelvic soft ray longest, 5.67 (6.57) in SL (Table <xref ref-type="table" rid="T1221874">2</xref>).</p><p>Color of holotype in life: head excluding operculum predominately yellow (many scales with yellow margins and pink centers), yellow extending posteriorly on upper half of body from a line starting at approximately the tip of the opercular flap and top of pectoral fins to the eighth dorsal ray, fading to bright pink posteriorly. Operculum to lower half of body salmon pink. Pectoral and pelvic fins pale. Dorsal fins yellow with bases of rear dorsal rays pink. Anal fin rays yellow with pale membranes. Upper and lower base of caudal fin pink, extending posteriorly to approximately halfway to the tips; center of base of caudal fin white, fading to pale; posterior half of caudal fin yellow. Lower base of caudal peduncle with yellow band (Fig. <xref ref-type="fig" rid="F1221872">1</xref>).</p><p>Color of holotype in alcohol: Pale, all fins colorless except the caudal which has purple spots on the base of each of the upper and lower segments, the upper extending anteriorly, dorsally on the caudal peduncle.</p></tp:treatment-sec><tp:treatment-sec sec-type="Diagnosis"><title>Diagnosis</title><p>Dorsal rays X,16; anal rays III,7; pectoral rays 19-21; lateral line scales 63-54; gill rakers 8+18-19; Body moderately elongate, the depth 3.86-4.6 in SL; head length 3.41-3.54 in SL; snout 3.86-4.0 in HL; caudal fin forked, with filamentous rays, caudal concavity 8.36-8.5 in SL; pectoral fins 3.86-4.38 in SL; pelvic fins 5.67-6.54 in SL.</p></tp:treatment-sec><tp:treatment-sec sec-type="Etymology"><title>Etymology</title><p>Named <italic>seaver</italic>, as a noun in apposition, for the Seaver family in recognition of support from the Seaver Institute for marine research.</p></tp:treatment-sec><tp:treatment-sec sec-type="Distribution"><title>Distribution</title><p>Type specimens of <italic><tp:taxon-name><tp:taxon-name-part taxon-name-part-type="genus">L.</tp:taxon-name-part> <tp:taxon-name-part taxon-name-part-type="species">seaver</tp:taxon-name-part></tp:taxon-name></italic> were collected from Pohnpei, Micronesia. A single larva of what may be this species (98.2-99.5% similarity at CO1) was collected in Moorea, French Polynesia (BOLD: FPFLB281-12; GenBank: KJ967845.1; <xref ref-type="bibr" rid="B1222082">Hubert et al. 2014</xref>​), but the taxonomic identity of the Moorea specimen could not be confirmed by the authors. Therefore, it is possible that adults of this species will be discovered in Moorea and other locations across the Pacific.</p></tp:treatment-sec><tp:treatment-sec sec-type="Taxon discussion"><title>Taxon discussion</title><p><italic><tp:taxon-name><tp:taxon-name-part taxon-name-part-type="genus">Luzonichthys</tp:taxon-name-part> <tp:taxon-name-part taxon-name-part-type="species">seaver</tp:taxon-name-part></tp:taxon-name></italic> is distinct from all other species within the genus in life coloration. It is most similar in color to <italic><tp:taxon-name><tp:taxon-name-part taxon-name-part-type="genus">L.</tp:taxon-name-part> <tp:taxon-name-part taxon-name-part-type="species">earlei</tp:taxon-name-part></tp:taxon-name></italic> (Fig. <xref ref-type="fig" rid="F1547364">2</xref>); however, it differs from that species in coloration of head, upper half of body, and dorsal and anal fins (yellow in <italic><tp:taxon-name><tp:taxon-name-part taxon-name-part-type="genus">L.</tp:taxon-name-part> <tp:taxon-name-part taxon-name-part-type="species">seaver</tp:taxon-name-part></tp:taxon-name></italic>, compared with orange in <italic><tp:taxon-name><tp:taxon-name-part taxon-name-part-type="genus">L.</tp:taxon-name-part> <tp:taxon-name-part taxon-name-part-type="species">earlei</tp:taxon-name-part></tp:taxon-name></italic>), and in the distinctive color pattern on the caudal fin (bright pink blotches on the base of both caudal lobes with bright yellow distally in <italic><tp:taxon-name><tp:taxon-name-part taxon-name-part-type="genus">L.</tp:taxon-name-part> <tp:taxon-name-part taxon-name-part-type="species">seaver</tp:taxon-name-part></tp:taxon-name></italic>, compared with drab, diffuse orange blotches and pale yellow distal caudal lobes in <italic><tp:taxon-name><tp:taxon-name-part taxon-name-part-type="genus">L.</tp:taxon-name-part> <tp:taxon-name-part taxon-name-part-type="species">earlei</tp:taxon-name-part></tp:taxon-name></italic>). We have examined enough individuals of <italic><tp:taxon-name><tp:taxon-name-part taxon-name-part-type="genus">L.</tp:taxon-name-part> <tp:taxon-name-part taxon-name-part-type="species">earlei</tp:taxon-name-part></tp:taxon-name></italic> from many localities to confirm that these color characteristics do not vary signigicantly within that species. Morphologically, it differs from all other species except <italic><tp:taxon-name><tp:taxon-name-part taxon-name-part-type="genus">L.</tp:taxon-name-part> <tp:taxon-name-part taxon-name-part-type="species">earlei</tp:taxon-name-part></tp:taxon-name></italic> in number of lateral line scales (63-64, compared with 51-60 or 65-78 for other species), and from all other species except <italic><tp:taxon-name><tp:taxon-name-part taxon-name-part-type="genus">L.</tp:taxon-name-part> <tp:taxon-name-part taxon-name-part-type="species">whitleyi</tp:taxon-name-part></tp:taxon-name></italic> in caudal concavity (8.4-8.5 in HL, compared with 4.0-8.3 for other species). It further differs from all other species except <italic><tp:taxon-name><tp:taxon-name-part taxon-name-part-type="genus">L.</tp:taxon-name-part> <tp:taxon-name-part taxon-name-part-type="species">earlei</tp:taxon-name-part></tp:taxon-name></italic>, <italic><tp:taxon-name><tp:taxon-name-part taxon-name-part-type="genus">L.</tp:taxon-name-part> <tp:taxon-name-part taxon-name-part-type="species">waitei</tp:taxon-name-part></tp:taxon-name></italic> and <italic><tp:taxon-name><tp:taxon-name-part taxon-name-part-type="genus">L.</tp:taxon-name-part> <tp:taxon-name-part taxon-name-part-type="species">taeniatus</tp:taxon-name-part></tp:taxon-name></italic> in number of gill rakers (8+18-19, compared with 7-10+20-23 for other species), and from <italic><tp:taxon-name><tp:taxon-name-part taxon-name-part-type="genus">L.</tp:taxon-name-part> <tp:taxon-name-part taxon-name-part-type="species">williamsi</tp:taxon-name-part></tp:taxon-name></italic> and <italic><tp:taxon-name><tp:taxon-name-part taxon-name-part-type="genus">L.</tp:taxon-name-part> <tp:taxon-name-part taxon-name-part-type="species">microlepis</tp:taxon-name-part></tp:taxon-name></italic> in number of anal-fin spines and rays (III, 7 compared with II, 9), as well as snout length, orbit diameter, and caudal peduncle depth (Table <xref ref-type="table" rid="T1222099">3</xref>). <italic><tp:taxon-name><tp:taxon-name-part taxon-name-part-type="genus">Luzonichthys</tp:taxon-name-part> <tp:taxon-name-part taxon-name-part-type="species">seaver</tp:taxon-name-part></tp:taxon-name></italic> is further distinct from <italic><tp:taxon-name><tp:taxon-name-part taxon-name-part-type="genus">L.</tp:taxon-name-part> <tp:taxon-name-part taxon-name-part-type="species">williamsi</tp:taxon-name-part></tp:taxon-name></italic> in its body depth and pectoral fin length, and from <italic><tp:taxon-name><tp:taxon-name-part taxon-name-part-type="genus">L.</tp:taxon-name-part> <tp:taxon-name-part taxon-name-part-type="species">taeniatus</tp:taxon-name-part></tp:taxon-name></italic> in snout length, caudal peduncle depth, and longest dorsal spine (Table <xref ref-type="table" rid="T1222099">3</xref>). Overall, <italic><tp:taxon-name><tp:taxon-name-part taxon-name-part-type="genus">L.</tp:taxon-name-part> <tp:taxon-name-part taxon-name-part-type="species">seaver</tp:taxon-name-part></tp:taxon-name></italic> is most similar morphologically to <italic><tp:taxon-name><tp:taxon-name-part taxon-name-part-type="genus">L.</tp:taxon-name-part> <tp:taxon-name-part taxon-name-part-type="species">earlei</tp:taxon-name-part></tp:taxon-name></italic> and <italic><tp:taxon-name><tp:taxon-name-part taxon-name-part-type="genus">L.</tp:taxon-name-part> <tp:taxon-name-part taxon-name-part-type="species">whitleyi</tp:taxon-name-part></tp:taxon-name></italic>; however, in addition to character differences outlined above, it can be further distinguished from these two species by caudal peduncle depth (both species) snout length (<italic><tp:taxon-name><tp:taxon-name-part taxon-name-part-type="genus">L.</tp:taxon-name-part> <tp:taxon-name-part taxon-name-part-type="species">whitleyi</tp:taxon-name-part></tp:taxon-name></italic>), and head length (<italic><tp:taxon-name><tp:taxon-name-part taxon-name-part-type="genus">L.</tp:taxon-name-part> <tp:taxon-name-part taxon-name-part-type="species">earlei</tp:taxon-name-part></tp:taxon-name></italic>) (Table <xref ref-type="table" rid="T1222099">3</xref>​). Molecular data are not used for comparative purposes in this description because these data do not exist for any of the other species of <italic><tp:taxon-name><tp:taxon-name-part taxon-name-part-type="genus">Luzonichthys</tp:taxon-name-part></tp:taxon-name></italic>. The CO1 barcodes produced in this study represent the first sequences publicly available for this genus, aside from the afore mentioned and previously unclassified larval specimen from Moorea.</p></tp:treatment-sec><tp:treatment-sec><!--Section generated to contain objects referenced in tp:taxon-treatment.--><table-wrap id="T1221875" position="float" orientation="portrait"><label>Table 1.</label><caption><p>Counts of dorsal rays, anal rays, pectoral rays, lateral line scales, and gill rakers of the species of <italic><tp:taxon-name><tp:taxon-name-part taxon-name-part-type="genus">Luzonichthys</tp:taxon-name-part></tp:taxon-name></italic>.</p></caption><table rules="all" border="1"><tbody><tr><td rowspan="1" colspan="1"/><td rowspan="1" colspan="1">Dorsal rays</td><td rowspan="1" colspan="1">Anal rays</td><td rowspan="1" colspan="1">Pectoral rays</td><td rowspan="1" colspan="1">Lateral line scales</td><td rowspan="1" colspan="1">Gill rakers</td></tr><tr><td rowspan="1" colspan="1">
              <italic><tp:taxon-name><tp:taxon-name-part taxon-name-part-type="genus">L.</tp:taxon-name-part> <tp:taxon-name-part taxon-name-part-type="species">seaver</tp:taxon-name-part></tp:taxon-name></italic>
            </td><td rowspan="1" colspan="1">X,16</td><td rowspan="1" colspan="1">III,7</td><td rowspan="1" colspan="1">19-21</td><td rowspan="1" colspan="1">63-64</td><td rowspan="1" colspan="1">8+18-19</td></tr><tr><td rowspan="1" colspan="1">
              <italic><tp:taxon-name><tp:taxon-name-part taxon-name-part-type="genus">L.</tp:taxon-name-part> <tp:taxon-name-part taxon-name-part-type="species">earlei</tp:taxon-name-part></tp:taxon-name></italic>
            </td><td rowspan="1" colspan="1">X,16-17</td><td rowspan="1" colspan="1">III,7</td><td rowspan="1" colspan="1">19-21</td><td rowspan="1" colspan="1">59-68</td><td rowspan="1" colspan="1">6-9+19-22</td></tr><tr><td rowspan="1" colspan="1">
              <italic><tp:taxon-name><tp:taxon-name-part taxon-name-part-type="genus">L.</tp:taxon-name-part> <tp:taxon-name-part taxon-name-part-type="species">microlepis</tp:taxon-name-part></tp:taxon-name></italic>
            </td><td rowspan="1" colspan="1">X,16</td><td rowspan="1" colspan="1">II,9</td><td rowspan="1" colspan="1">21-22</td><td rowspan="1" colspan="1">70-76</td><td rowspan="1" colspan="1">7-8+21-23</td></tr><tr><td rowspan="1" colspan="1">
              <italic><tp:taxon-name><tp:taxon-name-part taxon-name-part-type="genus">L.</tp:taxon-name-part> <tp:taxon-name-part taxon-name-part-type="species">taeniatus</tp:taxon-name-part></tp:taxon-name></italic>
            </td><td rowspan="1" colspan="1">X,16</td><td rowspan="1" colspan="1">III,7</td><td rowspan="1" colspan="1">19</td><td rowspan="1" colspan="1">56-60</td><td rowspan="1" colspan="1">7+19</td></tr><tr><td rowspan="1" colspan="1">
              <italic><tp:taxon-name><tp:taxon-name-part taxon-name-part-type="genus">L.</tp:taxon-name-part> <tp:taxon-name-part taxon-name-part-type="species">waitei</tp:taxon-name-part></tp:taxon-name></italic>
            </td><td rowspan="1" colspan="1">X,15-17</td><td rowspan="1" colspan="1">III,7</td><td rowspan="1" colspan="1">17-21</td><td rowspan="1" colspan="1">51-59</td><td rowspan="1" colspan="1">7-10+19-22</td></tr><tr><td rowspan="1" colspan="1">
              <italic><tp:taxon-name><tp:taxon-name-part taxon-name-part-type="genus">L.</tp:taxon-name-part> <tp:taxon-name-part taxon-name-part-type="species">whitleyi</tp:taxon-name-part></tp:taxon-name></italic>
            </td><td rowspan="1" colspan="1">X,16</td><td rowspan="1" colspan="1">III,7</td><td rowspan="1" colspan="1">19-22</td><td rowspan="1" colspan="1">65-74</td><td rowspan="1" colspan="1">7-9+20-23</td></tr><tr><td rowspan="1" colspan="1">
              <italic><tp:taxon-name><tp:taxon-name-part taxon-name-part-type="genus">L.</tp:taxon-name-part> <tp:taxon-name-part taxon-name-part-type="species">williamsi</tp:taxon-name-part></tp:taxon-name></italic>
            </td><td rowspan="1" colspan="1">X,16</td><td rowspan="1" colspan="1">II,9</td><td rowspan="1" colspan="1">21-23</td><td rowspan="1" colspan="1">70-78</td><td rowspan="1" colspan="1">7-8+21-22</td></tr></tbody></table></table-wrap><table-wrap id="T1221874" position="float" orientation="portrait"><label>Table 2.</label><caption><p>Proportional measurements of type specimens of <italic><tp:taxon-name><tp:taxon-name-part taxon-name-part-type="genus">Luzonichthys</tp:taxon-name-part> <tp:taxon-name-part taxon-name-part-type="species">seaver</tp:taxon-name-part></tp:taxon-name></italic> expressed as percentages of standard length</p></caption><table rules="all" border="1"><tbody><tr><td rowspan="1" colspan="1"/><td rowspan="1" colspan="1">
              <bold>Holotype BPBM 41205</bold>
            </td><td rowspan="1" colspan="1">
              <bold>Paratype BPBM 41206</bold>
            </td></tr><tr><td rowspan="1" colspan="1">Standard length (mm)</td><td rowspan="1" colspan="1">42.5</td><td rowspan="1" colspan="1">46</td></tr><tr><td rowspan="1" colspan="1">Body depth</td><td rowspan="1" colspan="1">25.9</td><td rowspan="1" colspan="1">21.7</td></tr><tr><td rowspan="1" colspan="1">Body width</td><td rowspan="1" colspan="1">14.1</td><td rowspan="1" colspan="1">17.4</td></tr><tr><td rowspan="1" colspan="1">Head length</td><td rowspan="1" colspan="1">28.2</td><td rowspan="1" colspan="1">29.3</td></tr><tr><td rowspan="1" colspan="1">Snout length</td><td rowspan="1" colspan="1">7.1</td><td rowspan="1" colspan="1">7.6</td></tr><tr><td rowspan="1" colspan="1">Orbit diameter</td><td rowspan="1" colspan="1">8.2</td><td rowspan="1" colspan="1">8.7</td></tr><tr><td rowspan="1" colspan="1">Interorbital width</td><td rowspan="1" colspan="1">9.4</td><td rowspan="1" colspan="1">8.7</td></tr><tr><td rowspan="1" colspan="1">Upper jaw length</td><td rowspan="1" colspan="1">17.6</td><td rowspan="1" colspan="1">15.2</td></tr><tr><td rowspan="1" colspan="1">Caudal peduncle depth</td><td rowspan="1" colspan="1">11.8</td><td rowspan="1" colspan="1">12.0</td></tr><tr><td rowspan="1" colspan="1">Caudal peduncle length</td><td rowspan="1" colspan="1">25.9</td><td rowspan="1" colspan="1">23.9</td></tr><tr><td rowspan="1" colspan="1">Predorsal length</td><td rowspan="1" colspan="1">35.3</td><td rowspan="1" colspan="1">34.8</td></tr><tr><td rowspan="1" colspan="1">Preanal length</td><td rowspan="1" colspan="1">62.4</td><td rowspan="1" colspan="1">70.0</td></tr><tr><td rowspan="1" colspan="1">Prepelvic length</td><td rowspan="1" colspan="1">33.0</td><td rowspan="1" colspan="1">32.6</td></tr><tr><td rowspan="1" colspan="1">First dorsal spine</td><td rowspan="1" colspan="1">3.5</td><td rowspan="1" colspan="1">3.3</td></tr><tr><td rowspan="1" colspan="1">Second dorsal spine</td><td rowspan="1" colspan="1">9.4</td><td rowspan="1" colspan="1">8.7</td></tr><tr><td rowspan="1" colspan="1">Third dorsal spine</td><td rowspan="1" colspan="1">10.6</td><td rowspan="1" colspan="1">8.7</td></tr><tr><td rowspan="1" colspan="1">Forth dorsal spine</td><td rowspan="1" colspan="1">11.8</td><td rowspan="1" colspan="1">12.0</td></tr><tr><td rowspan="1" colspan="1">Longest dorsal spine</td><td rowspan="1" colspan="1">11.8</td><td rowspan="1" colspan="1">12.0</td></tr><tr><td rowspan="1" colspan="1">First anal spine</td><td rowspan="1" colspan="1">2.4</td><td rowspan="1" colspan="1">2.2</td></tr><tr><td rowspan="1" colspan="1">Second anal spine</td><td rowspan="1" colspan="1">4.7</td><td rowspan="1" colspan="1">4.3</td></tr><tr><td rowspan="1" colspan="1">First anal ray</td><td rowspan="1" colspan="1">11.8</td><td rowspan="1" colspan="1">10.9</td></tr><tr><td rowspan="1" colspan="1">Longest anal ray</td><td rowspan="1" colspan="1">14.1</td><td rowspan="1" colspan="1">12.0</td></tr><tr><td rowspan="1" colspan="1">Caudal fin length</td><td rowspan="1" colspan="1">24.7</td><td rowspan="1" colspan="1">26.1</td></tr><tr><td rowspan="1" colspan="1">Caudal concavity</td><td rowspan="1" colspan="1">11.8</td><td rowspan="1" colspan="1">12.0</td></tr><tr><td rowspan="1" colspan="1">Pectoral fin length</td><td rowspan="1" colspan="1">25.9</td><td rowspan="1" colspan="1">22.8</td></tr><tr><td rowspan="1" colspan="1">Pelvic spine length</td><td rowspan="1" colspan="1">9.4</td><td rowspan="1" colspan="1">7.6</td></tr><tr><td rowspan="1" colspan="1">Pelvic fin length</td><td rowspan="1" colspan="1">17.6</td><td rowspan="1" colspan="1">15.2</td></tr></tbody></table></table-wrap><fig id="F1221872" position="float" orientation="portrait"><label>Figure 1.</label><caption><p>Holotype of <italic><tp:taxon-name><tp:taxon-name-part taxon-name-part-type="genus">Luzonichthys</tp:taxon-name-part> <tp:taxon-name-part taxon-name-part-type="species">seaver</tp:taxon-name-part></tp:taxon-name></italic>, <bold>BPBM 41205</bold>, Pohnpei, Micronesia. Photo: Brian D. Greene.</p></caption><graphic xmlns:xlink="http://www.w3.org/1999/xlink" xlink:href="biodiversity_data_journal-3-e4902-g001.jpg" position="float" id="oo_37525.jpg" orientation="portrait" xlink:type="simple"/></fig><fig id="F1547364" position="float" orientation="portrait"><label>Figure 2.</label><caption><p>Luzonichthys earlei, from the Hawaiian Islands. Photo: John E. Randall.</p></caption><graphic xmlns:xlink="http://www.w3.org/1999/xlink" xlink:href="biodiversity_data_journal-3-e4902-g002.jpg" position="float" id="oo_42563.jpg" orientation="portrait" xlink:type="simple"/></fig><table-wrap id="T1222099" position="float" orientation="portrait"><label>Table 3.</label><caption><p>Comparison of selected morphological characters for species of <italic><tp:taxon-name><tp:taxon-name-part taxon-name-part-type="genus">Luzonichthys</tp:taxon-name-part></tp:taxon-name></italic>.</p></caption><table rules="all" border="0"><tbody><tr><td rowspan="1" colspan="1"/><td rowspan="1" colspan="1">
              <bold>Character</bold>
            </td><td rowspan="1" colspan="1">
              <bold><italic><tp:taxon-name><tp:taxon-name-part taxon-name-part-type="genus">L.</tp:taxon-name-part> <tp:taxon-name-part taxon-name-part-type="species">seaver</tp:taxon-name-part></tp:taxon-name></italic></bold>
            </td><td rowspan="1" colspan="1">
              <bold><italic><tp:taxon-name><tp:taxon-name-part taxon-name-part-type="genus">L.</tp:taxon-name-part> <tp:taxon-name-part taxon-name-part-type="species">earlei</tp:taxon-name-part></tp:taxon-name></italic></bold>
            </td><td rowspan="1" colspan="1">
              <bold><italic><tp:taxon-name><tp:taxon-name-part taxon-name-part-type="genus">L.</tp:taxon-name-part> <tp:taxon-name-part taxon-name-part-type="species">microlepis</tp:taxon-name-part></tp:taxon-name></italic></bold>
            </td><td rowspan="1" colspan="1">
              <bold><italic><tp:taxon-name><tp:taxon-name-part taxon-name-part-type="genus">L.</tp:taxon-name-part> <tp:taxon-name-part taxon-name-part-type="species">taeniatus</tp:taxon-name-part></tp:taxon-name></italic></bold>
            </td><td rowspan="1" colspan="1">
              <bold><italic><tp:taxon-name><tp:taxon-name-part taxon-name-part-type="genus">L.</tp:taxon-name-part> <tp:taxon-name-part taxon-name-part-type="species">waitei</tp:taxon-name-part></tp:taxon-name></italic></bold>
            </td><td rowspan="1" colspan="1">
              <bold><italic><tp:taxon-name><tp:taxon-name-part taxon-name-part-type="genus">L.</tp:taxon-name-part> <tp:taxon-name-part taxon-name-part-type="species">whitleyi</tp:taxon-name-part></tp:taxon-name></italic></bold>
            </td><td rowspan="1" colspan="1">
              <bold><italic><tp:taxon-name><tp:taxon-name-part taxon-name-part-type="genus">L.</tp:taxon-name-part> <tp:taxon-name-part taxon-name-part-type="species">williamsi</tp:taxon-name-part></tp:taxon-name></italic></bold>
            </td></tr><tr><td rowspan="1" colspan="1">
              <bold>Body depth</bold>
            </td><td rowspan="1" colspan="1">in SL</td><td rowspan="1" colspan="1">3.9-4.6</td><td rowspan="1" colspan="1">3.6-4.1</td><td rowspan="1" colspan="1">4.1-4.4</td><td rowspan="1" colspan="1">3.7-4.0</td><td rowspan="1" colspan="1">3.3-3.8</td><td rowspan="1" colspan="1">4.15-5.0</td><td rowspan="1" colspan="1">5.2-5.4</td></tr><tr><td rowspan="1" colspan="1">
              <bold>Head length</bold>
            </td><td rowspan="1" colspan="1">in SL</td><td rowspan="1" colspan="1">3.4-3.5</td><td rowspan="1" colspan="1">3.15-3.4</td><td rowspan="1" colspan="1">3.5-3.7</td><td rowspan="1" colspan="1">3.3-3.5</td><td rowspan="1" colspan="1">3.0-3.6</td><td rowspan="1" colspan="1">3.4-3.8</td><td rowspan="1" colspan="1">3.4-3.5</td></tr><tr><td rowspan="1" colspan="1">
              <bold>Snout length</bold>
            </td><td rowspan="1" colspan="1">in HL</td><td rowspan="1" colspan="1">3.9-4.0</td><td rowspan="1" colspan="1">3.9-4.3</td><td rowspan="1" colspan="1">4.0-4.3</td><td rowspan="1" colspan="1">4.2-4.4</td><td rowspan="1" colspan="1">3.7-4.1</td><td rowspan="1" colspan="1">4.2-4.8</td><td rowspan="1" colspan="1">4.3-4.6</td></tr><tr><td rowspan="1" colspan="1">
              <bold>Orbit diameter</bold>
            </td><td rowspan="1" colspan="1">in HL</td><td rowspan="1" colspan="1">3.4</td><td rowspan="1" colspan="1">3.1-3.9</td><td rowspan="1" colspan="1">4.1-4.4</td><td rowspan="1" colspan="1">3.0-3.5</td><td rowspan="1" colspan="1">3.5-3.9</td><td rowspan="1" colspan="1">3.2-3.6</td><td rowspan="1" colspan="1">2.7-3.3</td></tr><tr><td rowspan="1" colspan="1">
              <bold>Caudal peduncle depth</bold>
            </td><td rowspan="1" colspan="1">in HL</td><td rowspan="1" colspan="1">2.4-2.5</td><td rowspan="1" colspan="1">2.6-2.9</td><td rowspan="1" colspan="1">2.5-2.7</td><td rowspan="1" colspan="1">1.5</td><td rowspan="1" colspan="1">2.3-2.6</td><td rowspan="1" colspan="1">2.5-2.9</td><td rowspan="1" colspan="1">2.8-2.9</td></tr><tr><td rowspan="1" colspan="1">
              <bold>Caudal concavity</bold>
            </td><td rowspan="1" colspan="1">in SL</td><td rowspan="1" colspan="1">8.4-8.5</td><td rowspan="1" colspan="1">6.1-7.3</td><td rowspan="1" colspan="1">6.0-6.8</td><td rowspan="1" colspan="1">5.1-5.5</td><td rowspan="1" colspan="1">4.0-5.6</td><td rowspan="1" colspan="1">5.2-9.0</td><td rowspan="1" colspan="1">6.7-8.3</td></tr><tr><td rowspan="1" colspan="1">
              <bold>Longest dorsal spine</bold>
            </td><td rowspan="1" colspan="1">in HL</td><td rowspan="1" colspan="1">2.4-2.5</td><td rowspan="1" colspan="1">2.1-2.6</td><td rowspan="1" colspan="1">2.4-2.8</td><td rowspan="1" colspan="1">2.2-2.4</td><td rowspan="1" colspan="1">2.2-2.6</td><td rowspan="1" colspan="1">2.0-2.6</td><td rowspan="1" colspan="1">2.2-2.5</td></tr><tr><td rowspan="1" colspan="1">
              <bold>Pectoral fin length</bold>
            </td><td rowspan="1" colspan="1">in SL</td><td rowspan="1" colspan="1">3.9-4.4</td><td rowspan="1" colspan="1">3.7-4.0</td><td rowspan="1" colspan="1">4.1-4.7</td><td rowspan="1" colspan="1">3.6-3.7</td><td rowspan="1" colspan="1">3.2-3.5</td><td rowspan="1" colspan="1">3.7-4.4</td><td rowspan="1" colspan="1">4.4-4.7</td></tr><tr><td rowspan="1" colspan="1">
              <bold>Pelvic fin length</bold>
            </td><td rowspan="1" colspan="1">in SL</td><td rowspan="1" colspan="1">5.7-6.6</td><td rowspan="1" colspan="1">4.4-5.2</td><td rowspan="1" colspan="1">5.0-5.8</td><td rowspan="1" colspan="1">4.6-4.9</td><td rowspan="1" colspan="1">3.9-4.7</td><td rowspan="1" colspan="1">4.6-6.0</td><td rowspan="1" colspan="1">4.8-5.8</td></tr></tbody></table></table-wrap></tp:treatment-sec><ref-list><ref id="B1222082"><element-citation xmlns:xlink="http://www.w3.org/1999/xlink" publication-type="article" xlink:type="simple"><person-group person-group-type="author"><name name-style="western"><surname>Hubert</surname><given-names>Nicolas</given-names></name><name name-style="western"><surname>Espiau</surname><given-names>Benoit</given-names></name><name name-style="western"><surname>Meyer</surname><given-names>Christopher</given-names></name><name name-style="western"><surname>Planes</surname><given-names>Serge</given-names></name></person-group><year>2014</year><article-title>Identifying the ichthyoplankton of a coral reef using DNA barcodes</article-title><source>Molecular Ecology Resources</source><volume>15</volume><issue>1</issue><fpage>57</fpage><lpage>67</lpage><uri xlink:type="simple">http://dx.doi.org/10.1111/1755-0998.12293</uri><pub-id pub-id-type="doi">10.1111/1755-0998.12293</pub-id></element-citation></ref></ref-list></tp:taxon-treatment>
